# Supplementary material for: Multi-locus variable-number tandem repeat analysis of Chinese Brucella strains isolated from 1953 to 2013
Source: Infect Dis Poverty. 2017 May 2;6:89. doi: 10.1186/s40249-017-0296-0 (PMC5412030; doi:10.1186/s40249-017-0296-0)
Supplement: Supplementary file 2 — MLVA-11 genotyping and the data of 600 Brucella strains in China. (XLS 166 kb) [file 40249_2017_296_MOESM2_ESM.xls]

## Sheet: Sheet1
strain ID	MLVA11-genotyping	CN-MLVA11--C	MLVA11-clustering	Biotyping	Host	Origin	Year	BRU06	BRU08	BRU11	BRU12	BRU18	BRU19	BRU21	BRU42	BRU43	BRU45	BRU55
CN-1	1	M3(M1,2)	B.melitensis biovar 3	B.melitensis biovar 3	Cattle	Inner Mongolia,China	1973	1	5	3	13	4	21	8	2	2	3	3
CN-2	1		B.melitensis biovar 3	B.melitensis biovar 3	Deer	Henan,China	1973	1	5	3	13	4	21	8	2	2	3	3
CN-3	2	M2(M2,1)	B.melitensis biovar 2	B.melitensis biovar 2	Human	Inner Mongolia,China	1960	1	4	3	13	4	21	8	2	2	3	2
CN-4	3	M2(M3,2)	B.melitensis biovar 2	B.melitensis biovar 2	Sheep	Shandong,China	1974	1	5	4	13	4	21	8	2	2	3	2
CN-5	3		B.melitensis biovar 3	B.melitensis biovar 3	Human	Shandong,China	1973	1	5	4	13	4	21	8	2	2	3	2
CN-6	4	M3(M4,1)	B.melitensis biovar 3	B.melitensis biovar 3		Guangdong,China	2013	1	5	1	13	4	21	8	2	2	3	2
CN-7	5	M3(M5,1)	B.melitensis biovar 3	B.melitensis biovar 3	Human	Guangxi,China	1973	1	5	4	13	4	21	9	2	2	3	2
CN-8	6	M3(M6,4)	B.melitensis biovar 3	B.melitensis biovar 3	Human	Guangdong,China	2008	1	5	3	13	4	40	8	2	1	3	2
CN-9	6		B.melitensis biovar 3	B.melitensis biovar 3	Human	Guangdong,China	2008	1	5	3	13	4	40	8	2	1	3	2
CN-10	6		B.melitensis biovar 3	B.melitensis biovar 3	Sheep	Shandong,China	2001	1	5	3	13	4	40	8	2	1	3	2
CN-11	6		B.melitensis biovar 3	B.melitensis biovar 3	Sheep	Shandong,China	2001	1	5	3	13	4	40	8	2	1	3	2
CN-12	7	M3(M7,11)	B.melitensis biovar 3	B.melitensis biovar 3	Human	Guangdong,China	2010	1	5	3	13	4	40	8	2	3	3	2
CN-13	7		B.melitensis biovar 3	B.melitensis biovar 3	Human	Guangdong,China	2010	1	5	3	13	4	40	8	2	3	3	2
CN-14	7		B.melitensis biovar 3	B.melitensis biovar 3	Human	Inner Mongolia,China	1957	1	5	3	13	4	40	8	2	3	3	2
CN-15	7		B.melitensis biovar 3	B.melitensis biovar 3	Human	Inner Mongolia,China	1960	1	5	3	13	4	40	8	2	3	3	2
CN-16	7		B.melitensis biovar 3	B.melitensis biovar 3	Human	Inner Mongolia,China	1997	1	5	3	13	4	40	8	2	3	3	2
CN-17	7		B.melitensis biovar 3	B.melitensis biovar 3	Sheep	Inner Mongolia,China	1996	1	5	3	13	4	40	8	2	3	3	2
CN-18	7		B.melitensis biovar 3	B.melitensis biovar 3	Sheep	Inner Mongolia,China	2006	1	5	3	13	4	40	8	2	3	3	2
CN-19	7		B.melitensis biovar 3	B.melitensis biovar 3	Human	Shanxi,China	2009	1	5	3	13	4	40	8	2	3	3	2
CN-20	7		B.melitensis biovar 3	B.melitensis biovar 3	Human	Shanxi,China	2009	1	5	3	13	4	40	8	2	3	3	2
CN-21	7		B.melitensis biovar 3	B.melitensis biovar 3	Sheep	Xinjiang,China	2011	1	5	3	13	4	40	8	2	3	3	2
CN-22	7		B.melitensis biovar 3	B.melitensis biovar 3	Sheep	Xinjiang,China	2011	1	5	3	13	4	40	8	2	3	3	2
CN-23	8	M3(M8,2)	B.melitensis biovar 3	B.melitensis biovar 3		Hainan,China	2013	1	5	3	13	4	20	8	2	1	3	2
CN-24	8		B.melitensis biovar 3	B.melitensis biovar 3	Human	Ningxia,China	1979	1	5	3	13	4	20	8	2	1	3	2
CN-25	9	M3(M9,10)	B.melitensis biovar 3	B.melitensis biovar 3	Human	Guangdong,China	2013	1	5	3	13	4	20	8	2	3	3	2
CN-26	9		B.melitensis biovar 3	B.melitensis biovar 3		Heilongjiang,China	2012	1	5	3	13	4	20	8	2	3	3	2
CN-27	9		B.melitensis biovar 3	B.melitensis biovar 3	Human	Inner Mongolia,China	1957	1	5	3	13	4	20	8	2	3	3	2
CN-28	9		B.melitensis biovar 3	B.melitensis biovar 3	Human	Inner Mongolia,China	1960	1	5	3	13	4	20	8	2	3	3	2
CN-29	9		B.melitensis biovar 3	B.melitensis biovar 3	Human	Jiangxi,China	2013	1	5	3	13	4	20	8	2	3	3	2
CN-30	9		B.melitensis biovar 3	B.melitensis biovar 3	Human	Liaoning,China	2013	1	5	3	13	4	20	8	2	3	3	2
CN-31	9		B.melitensis biovar 3	B.melitensis biovar 3	Human	Shandong,China	2001	1	5	3	13	4	20	8	2	3	3	2
CN-32	9		B.melitensis biovar 3	B.melitensis biovar 3		Xinjiang,China	2012	1	5	3	13	4	20	8	2	3	3	2
CN-33	9		B.melitensis biovar 3	B.melitensis biovar 3		Xinjiang,China	2012	1	5	3	13	4	20	8	2	3	3	2
CN-34	9		B.melitensis biovar 3	B.melitensis biovar 3		Xinjiang,China	2012	1	5	3	13	4	20	8	2	3	3	2
CN-35	10	M3(M10,1)	B.melitensis biovar 3	B.melitensis biovar 3	Human	Shanghai,China	2007	1	5	3	13	4	46	8	2	3	3	2
CN-36	11	M3(M11,4)	B.melitensis biovar 3	B.melitensis biovar 3	Human	Inner Mongolia,China	2006	1	5	3	13	4	23	8	2	2	3	2
CN-37	11		B.melitensis biovar 3	B.melitensis biovar 3	Human	Inner Mongolia,China	2006	1	5	3	13	4	23	8	2	2	3	2
CN-38	11		B.melitensis biovar 3	B.melitensis biovar 3		Liaoning,China	2010	1	5	3	13	4	23	8	2	2	3	2
CN-39	11		B.melitensis biovar 3	B.melitensis biovar 3		Liaoning,China	2010	1	5	3	13	4	23	8	2	2	3	2
CN-40	12	M3(M12,35)	B.melitensis biovar 3	B.melitensis biovar 3		Liaoning,China	2010	1	5	3	13	4	21	8	2	2	3	2
CN-41	12		B.melitensis biovar 3	B.melitensis biovar 3		Liaoning,China	2010	1	5	3	13	4	21	8	2	2	3	2
CN-42	12		B.melitensis biovar 3	B.melitensis biovar 3		Liaoning,China	2010	1	5	3	13	4	21	8	2	2	3	2
CN-43	12		B.melitensis biovar 3	B.melitensis biovar 3		Liaoning,China	2010	1	5	3	13	4	21	8	2	2	3	2
CN-44	12		B.melitensis biovar 3	B.melitensis biovar 3		Liaoning,China	2010	1	5	3	13	4	21	8	2	2	3	2
CN-45	12		B.melitensis biovar 3	B.melitensis biovar 3		Liaoning,China	2010	1	5	3	13	4	21	8	2	2	3	2
CN-46	12		B.melitensis biovar 3	B.melitensis biovar 3		Liaoning,China	2010	1	5	3	13	4	21	8	2	2	3	2
CN-47	12		B.melitensis biovar 3	B.melitensis biovar 3		Liaoning,China	2010	1	5	3	13	4	21	8	2	2	3	2
CN-48	12		B.melitensis biovar 3	B.melitensis biovar 3		Liaoning,China	2010	1	5	3	13	4	21	8	2	2	3	2
CN-49	12		B.melitensis biovar 3	B.melitensis biovar 3		Liaoning,China	2010	1	5	3	13	4	21	8	2	2	3	2
CN-50	12		B.melitensis biovar 3	B.melitensis biovar 3		Liaoning,China	2010	1	5	3	13	4	21	8	2	2	3	2
CN-51	12		B.melitensis biovar 3	B.melitensis biovar 3		Liaoning,China	2010	1	5	3	13	4	21	8	2	2	3	2
CN-52	12		B.melitensis biovar 3	B.melitensis biovar 3		Liaoning,China	2010	1	5	3	13	4	21	8	2	2	3	2
CN-53	12		B.melitensis biovar 3	B.melitensis biovar 3		Liaoning,China	2010	1	5	3	13	4	21	8	2	2	3	2
CN-54	12		B.melitensis biovar 3	B.melitensis biovar 3		Liaoning,China	2010	1	5	3	13	4	21	8	2	2	3	2
CN-55	12		B.melitensis biovar 3	B.melitensis biovar 3		Liaoning,China	2010	1	5	3	13	4	21	8	2	2	3	2
CN-56	12		B.melitensis biovar 3	B.melitensis biovar 3		Liaoning,China	2010	1	5	3	13	4	21	8	2	2	3	2
CN-57	12		B.melitensis biovar 3	B.melitensis biovar 3		Liaoning,China	2010	1	5	3	13	4	21	8	2	2	3	2
CN-58	12		B.melitensis biovar 3	B.melitensis biovar 3		Liaoning,China	2010	1	5	3	13	4	21	8	2	2	3	2
CN-59	12		B.melitensis biovar 3	B.melitensis biovar 3		Liaoning,China	2010	1	5	3	13	4	21	8	2	2	3	2
CN-60	12		B.melitensis biovar 3	B.melitensis biovar 3		Liaoning,China	2010	1	5	3	13	4	21	8	2	2	3	2
CN-61	12		B.melitensis biovar 3	B.melitensis biovar 3		Liaoning,China	2010	1	5	3	13	4	21	8	2	2	3	2
CN-62	12		B.melitensis biovar 3	B.melitensis biovar 3		Liaoning,China	2010	1	5	3	13	4	21	8	2	2	3	2
CN-63	12		B.melitensis biovar 3	B.melitensis biovar 3		Liaoning,China	2010	1	5	3	13	4	21	8	2	2	3	2
CN-64	12		B.melitensis biovar 3	B.melitensis biovar 3		Liaoning,China	2010	1	5	3	13	4	21	8	2	2	3	2
CN-65	12		B.melitensis biovar 3	B.melitensis biovar 3		Liaoning,China	2010	1	5	3	13	4	21	8	2	2	3	2
CN-66	12		B.melitensis biovar 3	B.melitensis biovar 3		Liaoning,China	2010	1	5	3	13	4	21	8	2	2	3	2
CN-67	12		B.melitensis biovar 3	B.melitensis biovar 3		Liaoning,China	2010	1	5	3	13	4	21	8	2	2	3	2
CN-68	12		B.melitensis biovar 3	B.melitensis biovar 3		Liaoning,China	2010	1	5	3	13	4	21	8	2	2	3	2
CN-69	12		B.melitensis biovar 3	B.melitensis biovar 3		Liaoning,China	2010	1	5	3	13	4	21	8	2	2	3	2
CN-70	12		B.melitensis biovar 3	B.melitensis biovar 3		Liaoning,China	2010	1	5	3	13	4	21	8	2	2	3	2
CN-71	12		B.melitensis biovar 3	B.melitensis biovar 3	Sheep	Ningxia,China	1973	1	5	3	13	4	21	8	2	2	3	2
CN-72	12		B.melitensis biovar 3	B.melitensis biovar 3	――	Shanghai,China	1962	1	5	3	13	4	21	8	2	2	3	2
CN-73	12		B.melitensis biovar 3	B.melitensis biovar 3	Cattle	Sichuan,China	1981	1	5	3	13	4	21	8	2	2	3	2
CN-74	12		B.melitensis biovar 3	B.melitensis biovar 3	Yak	Sichuan,China	1981	1	5	3	13	4	21	8	2	2	3	2
CN-75	13	M3(M13,140)	B.melitensis biovar 3	B.melitensis biovar 2	Sheep	Hainan,China	1972	1	5	3	13	4	40	8	2	2	3	2
CN-76	13		B.melitensis biovar 3	B.melitensis biovar 2	Camel	Inner Mongolia,China	1966	1	5	3	13	4	40	8	2	2	3	2
CN-77	13		B.melitensis biovar 3	B.melitensis biovar 2	Human	Inner Mongolia,China	1955	1	5	3	13	4	40	8	2	2	3	2
CN-78	13		B.melitensis biovar 3	B.melitensis biovar 2	Human	Inner Mongolia,China	1965	1	5	3	13	4	40	8	2	2	3	2
CN-79	13		B.melitensis biovar 3	B.melitensis biovar 2	Sheep	Inner Mongolia,China	1963	1	5	3	13	4	40	8	2	2	3	2
CN-80	13		B.melitensis biovar 3	B.melitensis biovar 2	Sheep	Inner Mongolia,China	1973	1	5	3	13	4	40	8	2	2	3	2
CN-81	13		B.melitensis biovar 3	B.melitensis biovar 2	Sheep	Inner Mongolia,China	1993	1	5	3	13	4	40	8	2	2	3	2
CN-82	13		B.melitensis biovar 3	B.melitensis biovar 2	Human	Jilin,China	1971	1	5	3	13	4	40	8	2	2	3	2
CN-83	13		B.melitensis biovar 3	B.melitensis biovar 2	Human	Qinghai,China	1965	1	5	3	13	4	40	8	2	2	3	2
CN-84	13		B.melitensis biovar 3	B.melitensis biovar 2	Human	Shandong,China	1973	1	5	3	13	4	40	8	2	2	3	2
CN-85	13		B.melitensis biovar 3	B.melitensis biovar 2	Cattle	Shanghai,China	1964	1	5	3	13	4	40	8	2	2	3	2
CN-86	13		B.melitensis biovar 3	B.melitensis biovar 2	Human	Shanxi,China	1962	1	5	3	13	4	40	8	2	2	3	2
CN-87	13		B.melitensis biovar 3	B.melitensis biovar 2	Sheep	Xinjiang,China	1978	1	5	3	13	4	40	8	2	2	3	2
CN-88	13		B.melitensis biovar 3	B.melitensis biovar 3	Human	Beijing,China	2006	1	5	3	13	4	40	8	2	2	3	2
CN-89	13		B.melitensis biovar 3	B.melitensis biovar 3	Human	Fujian,China	2009	1	5	3	13	4	40	8	2	2	3	2
CN-90	13		B.melitensis biovar 3	B.melitensis biovar 3	Human	Fujian,China	2009	1	5	3	13	4	40	8	2	2	3	2
CN-91	13		B.melitensis biovar 3	B.melitensis biovar 3	Human	Guangdong,China	2006	1	5	3	13	4	40	8	2	2	3	2
CN-92	13		B.melitensis biovar 3	B.melitensis biovar 3	Human	Guangdong,China	2007	1	5	3	13	4	40	8	2	2	3	2
CN-93	13		B.melitensis biovar 3	B.melitensis biovar 3	Human	Guangdong,China	2007	1	5	3	13	4	40	8	2	2	3	2
CN-94	13		B.melitensis biovar 3	B.melitensis biovar 3	Human	Guangdong,China	2007	1	5	3	13	4	40	8	2	2	3	2
CN-95	13		B.melitensis biovar 3	B.melitensis biovar 3	Human	Guangdong,China	2007	1	5	3	13	4	40	8	2	2	3	2
CN-96	13		B.melitensis biovar 3	B.melitensis biovar 3	Human	Guangdong,China	2007	1	5	3	13	4	40	8	2	2	3	2
CN-97	13		B.melitensis biovar 3	B.melitensis biovar 3	Human	Guangdong,China	2007	1	5	3	13	4	40	8	2	2	3	2
CN-98	13		B.melitensis biovar 3	B.melitensis biovar 3	Human	Guangdong,China	2007	1	5	3	13	4	40	8	2	2	3	2
CN-99	13		B.melitensis biovar 3	B.melitensis biovar 3	Human	Guangdong,China	2007	1	5	3	13	4	40	8	2	2	3	2
CN-100	13		B.melitensis biovar 3	B.melitensis biovar 3	Human	Guangdong,China	2007	1	5	3	13	4	40	8	2	2	3	2
CN-101	13		B.melitensis biovar 3	B.melitensis biovar 3	Human	Guangdong,China	2008	1	5	3	13	4	40	8	2	2	3	2
CN-102	13		B.melitensis biovar 3	B.melitensis biovar 3	Human	Guangdong,China	2008	1	5	3	13	4	40	8	2	2	3	2
CN-103	13		B.melitensis biovar 3	B.melitensis biovar 3	Human	Guangdong,China	2008	1	5	3	13	4	40	8	2	2	3	2
CN-104	13		B.melitensis biovar 3	B.melitensis biovar 3	Human	Guangdong,China	2008	1	5	3	13	4	40	8	2	2	3	2
CN-105	13		B.melitensis biovar 3	B.melitensis biovar 3	Human	Guangdong,China	2008	1	5	3	13	4	40	8	2	2	3	2
CN-106	13		B.melitensis biovar 3	B.melitensis biovar 3	Human	Guangdong,China	2008	1	5	3	13	4	40	8	2	2	3	2
CN-107	13		B.melitensis biovar 3	B.melitensis biovar 3	Human	Guangdong,China	2008	1	5	3	13	4	40	8	2	2	3	2
CN-108	13		B.melitensis biovar 3	B.melitensis biovar 3	Human	Guangdong,China	2009	1	5	3	13	4	40	8	2	2	3	2
CN-109	13		B.melitensis biovar 3	B.melitensis biovar 3	Human	Guangdong,China	2009	1	5	3	13	4	40	8	2	2	3	2
CN-110	13		B.melitensis biovar 3	B.melitensis biovar 3	Human	Guangdong,China	2009	1	5	3	13	4	40	8	2	2	3	2
CN-111	13		B.melitensis biovar 3	B.melitensis biovar 3	Human	Guangdong,China	2009	1	5	3	13	4	40	8	2	2	3	2
CN-112	13		B.melitensis biovar 3	B.melitensis biovar 3	Human	Guangdong,China	2010	1	5	3	13	4	40	8	2	2	3	2
CN-113	13		B.melitensis biovar 3	B.melitensis biovar 3	Human	Guangdong,China	2010	1	5	3	13	4	40	8	2	2	3	2
CN-114	13		B.melitensis biovar 3	B.melitensis biovar 3	Human	Guangdong,China	2010	1	5	3	13	4	40	8	2	2	3	2
CN-115	13		B.melitensis biovar 3	B.melitensis biovar 3	Human	Guangdong,China	2010	1	5	3	13	4	40	8	2	2	3	2
CN-116	13		B.melitensis biovar 3	B.melitensis biovar 3	Human	Guangdong,China	2010	1	5	3	13	4	40	8	2	2	3	2
CN-117	13		B.melitensis biovar 3	B.melitensis biovar 3	Human	Guangdong,China	2010	1	5	3	13	4	40	8	2	2	3	2
CN-118	13		B.melitensis biovar 3	B.melitensis biovar 3	Human	Guangdong,China	2010	1	5	3	13	4	40	8	2	2	3	2
CN-119	13		B.melitensis biovar 3	B.melitensis biovar 3	Human	Guangdong,China	2010	1	5	3	13	4	40	8	2	2	3	2
CN-120	13		B.melitensis biovar 3	B.melitensis biovar 3	Human	Guangdong,China	2010	1	5	3	13	4	40	8	2	2	3	2
CN-121	13		B.melitensis biovar 3	B.melitensis biovar 3	Human	Guangdong,China	2010	1	5	3	13	4	40	8	2	2	3	2
CN-122	13		B.melitensis biovar 3	B.melitensis biovar 3	Human	Guangdong,China	2010	1	5	3	13	4	40	8	2	2	3	2
CN-123	13		B.melitensis biovar 3	B.melitensis biovar 3	Human	Guangdong,China	2010	1	5	3	13	4	40	8	2	2	3	2
CN-124	13		B.melitensis biovar 3	B.melitensis biovar 3	Human	Hainan,China	1982	1	5	3	13	4	40	8	2	2	3	2
CN-125	13		B.melitensis biovar 3	B.melitensis biovar 3	Human	Hebei,China	2009	1	5	3	13	4	40	8	2	2	3	2
CN-126	13		B.melitensis biovar 3	B.melitensis biovar 3	Sheep	Hebei,China	2007	1	5	3	13	4	40	8	2	2	3	2
CN-127	13		B.melitensis biovar 3	B.melitensis biovar 3	Sheep	Hebei,China	2007	1	5	3	13	4	40	8	2	2	3	2
CN-128	13		B.melitensis biovar 3	B.melitensis biovar 3	Sheep	Heilongjiang,China	1962	1	5	3	13	4	40	8	2	2	3	2
CN-129	13		B.melitensis biovar 3	B.melitensis biovar 3	Sheep	Henan,China	2003	1	5	3	13	4	40	8	2	2	3	2
CN-130	13		B.melitensis biovar 3	B.melitensis biovar 3	Cattle	Inner Mongolia,China	1991	1	5	3	13	4	40	8	2	2	3	2
CN-131	13		B.melitensis biovar 3	B.melitensis biovar 3	Cattle	Inner Mongolia,China	1992	1	5	3	13	4	40	8	2	2	3	2
CN-132	13		B.melitensis biovar 3	B.melitensis biovar 3	Human	Inner Mongolia,China	1957	1	5	3	13	4	40	8	2	2	3	2
CN-133	13		B.melitensis biovar 3	B.melitensis biovar 3	Human	Inner Mongolia,China	1957	1	5	3	13	4	40	8	2	2	3	2
CN-134	13		B.melitensis biovar 3	B.melitensis biovar 3	Human	Inner Mongolia,China	1958	1	5	3	13	4	40	8	2	2	3	2
CN-135	13		B.melitensis biovar 3	B.melitensis biovar 3	Human	Inner Mongolia,China	1958	1	5	3	13	4	40	8	2	2	3	2
CN-136	13		B.melitensis biovar 3	B.melitensis biovar 3	Human	Inner Mongolia,China	1988	1	5	3	13	4	40	8	2	2	3	2
CN-137	13		B.melitensis biovar 3	B.melitensis biovar 3	Human	Inner Mongolia,China	1993	1	5	3	13	4	40	8	2	2	3	2
CN-138	13		B.melitensis biovar 3	B.melitensis biovar 3	Human	Inner Mongolia,China	1994	1	5	3	13	4	40	8	2	2	3	2
CN-139	13		B.melitensis biovar 3	B.melitensis biovar 3	Human	Inner Mongolia,China	1994	1	5	3	13	4	40	8	2	2	3	2
CN-140	13		B.melitensis biovar 3	B.melitensis biovar 3	Human	Inner Mongolia,China	1995	1	5	3	13	4	40	8	2	2	3	2
CN-141	13		B.melitensis biovar 3	B.melitensis biovar 3	Human	Inner Mongolia,China	1995	1	5	3	13	4	40	8	2	2	3	2
CN-142	13		B.melitensis biovar 3	B.melitensis biovar 3	Human	Inner Mongolia,China	1995	1	5	3	13	4	40	8	2	2	3	2
CN-143	13		B.melitensis biovar 3	B.melitensis biovar 3	Human	Inner Mongolia,China	1995	1	5	3	13	4	40	8	2	2	3	2
CN-144	13		B.melitensis biovar 3	B.melitensis biovar 3	Human	Inner Mongolia,China	1995	1	5	3	13	4	40	8	2	2	3	2
CN-145	13		B.melitensis biovar 3	B.melitensis biovar 3	Human	Inner Mongolia,China	1996	1	5	3	13	4	40	8	2	2	3	2
CN-146	13		B.melitensis biovar 3	B.melitensis biovar 3	Human	Inner Mongolia,China	1996	1	5	3	13	4	40	8	2	2	3	2
CN-147	13		B.melitensis biovar 3	B.melitensis biovar 3	Human	Inner Mongolia,China	1996	1	5	3	13	4	40	8	2	2	3	2
CN-148	13		B.melitensis biovar 3	B.melitensis biovar 3	Human	Inner Mongolia,China	1996	1	5	3	13	4	40	8	2	2	3	2
CN-149	13		B.melitensis biovar 3	B.melitensis biovar 3	Human	Inner Mongolia,China	1997	1	5	3	13	4	40	8	2	2	3	2
CN-150	13		B.melitensis biovar 3	B.melitensis biovar 3	Human	Inner Mongolia,China	2006	1	5	3	13	4	40	8	2	2	3	2
CN-151	13		B.melitensis biovar 3	B.melitensis biovar 3	Sheep	Inner Mongolia,China	1965	1	5	3	13	4	40	8	2	2	3	2
CN-152	13		B.melitensis biovar 3	B.melitensis biovar 3	Sheep	Inner Mongolia,China	1989	1	5	3	13	4	40	8	2	2	3	2
CN-153	13		B.melitensis biovar 3	B.melitensis biovar 3	Sheep	Inner Mongolia,China	1991	1	5	3	13	4	40	8	2	2	3	2
CN-154	13		B.melitensis biovar 3	B.melitensis biovar 3	Sheep	Inner Mongolia,China	1991	1	5	3	13	4	40	8	2	2	3	2
CN-155	13		B.melitensis biovar 3	B.melitensis biovar 3	Sheep	Inner Mongolia,China	1991	1	5	3	13	4	40	8	2	2	3	2
CN-156	13		B.melitensis biovar 3	B.melitensis biovar 3	Sheep	Inner Mongolia,China	1992	1	5	3	13	4	40	8	2	2	3	2
CN-157	13		B.melitensis biovar 3	B.melitensis biovar 3	Sheep	Inner Mongolia,China	1992	1	5	3	13	4	40	8	2	2	3	2
CN-158	13		B.melitensis biovar 3	B.melitensis biovar 3	Sheep	Inner Mongolia,China	1992	1	5	3	13	4	40	8	2	2	3	2
CN-159	13		B.melitensis biovar 3	B.melitensis biovar 3	Sheep	Inner Mongolia,China	1992	1	5	3	13	4	40	8	2	2	3	2
CN-160	13		B.melitensis biovar 3	B.melitensis biovar 3	Sheep	Inner Mongolia,China	1993	1	5	3	13	4	40	8	2	2	3	2
CN-161	13		B.melitensis biovar 3	B.melitensis biovar 3	Sheep	Inner Mongolia,China	1995	1	5	3	13	4	40	8	2	2	3	2
CN-162	13		B.melitensis biovar 3	B.melitensis biovar 3	Sheep	Inner Mongolia,China	1995	1	5	3	13	4	40	8	2	2	3	2
CN-163	13		B.melitensis biovar 3	B.melitensis biovar 3	Sheep	Inner Mongolia,China	1995	1	5	3	13	4	40	8	2	2	3	2
CN-164	13		B.melitensis biovar 3	B.melitensis biovar 3	Sheep	Inner Mongolia,China	1995	1	5	3	13	4	40	8	2	2	3	2
CN-165	13		B.melitensis biovar 3	B.melitensis biovar 3	Sheep	Inner Mongolia,China	1996	1	5	3	13	4	40	8	2	2	3	2
CN-166	13		B.melitensis biovar 3	B.melitensis biovar 3	Sheep	Inner Mongolia,China	2006	1	5	3	13	4	40	8	2	2	3	2
CN-167	13		B.melitensis biovar 3	B.melitensis biovar 3	Sheep	Inner Mongolia,China	2006	1	5	3	13	4	40	8	2	2	3	2
CN-168	13		B.melitensis biovar 3	B.melitensis biovar 3	Sheep	Inner Mongolia,China	2006	1	5	3	13	4	40	8	2	2	3	2
CN-169	13		B.melitensis biovar 3	B.melitensis biovar 3	Human	Jiangxi,China	2009	1	5	3	13	4	40	8	2	2	3	2
CN-170	13		B.melitensis biovar 3	B.melitensis biovar 3	Human	Jiangxi,China	2009	1	5	3	13	4	40	8	2	2	3	2
CN-171	13		B.melitensis biovar 3	B.melitensis biovar 3	Human	Liaoning,China	2005	1	5	3	13	4	40	8	2	2	3	2
CN-172	13		B.melitensis biovar 3	B.melitensis biovar 3	Human	Liaoning,China	2005	1	5	3	13	4	40	8	2	2	3	2
CN-173	13		B.melitensis biovar 3	B.melitensis biovar 3	Pseudois nayaur	Qinghai,China	1986	1	5	3	13	4	40	8	2	2	3	2
CN-174	13		B.melitensis biovar 3	B.melitensis biovar 3	Sheep	Qinghai,China	1980	1	5	3	13	4	40	8	2	2	3	2
CN-175	13		B.melitensis biovar 3	B.melitensis biovar 3	Sheep	Shandong,China	1991	1	5	3	13	4	40	8	2	2	3	2
CN-176	13		B.melitensis biovar 3	B.melitensis biovar 3	Sheep	Shandong,China	2001	1	5	3	13	4	40	8	2	2	3	2
CN-177	13		B.melitensis biovar 3	B.melitensis biovar 3	Sheep	Shandong,China	2001	1	5	3	13	4	40	8	2	2	3	2
CN-178	13		B.melitensis biovar 3	B.melitensis biovar 3	Human	Shanxi,China	2008	1	5	3	13	4	40	8	2	2	3	2
CN-179	13		B.melitensis biovar 3	B.melitensis biovar 3	Human	Shanxi,China	2008	1	5	3	13	4	40	8	2	2	3	2
CN-180	13		B.melitensis biovar 3	B.melitensis biovar 3	Human	Shanxi,China	2008	1	5	3	13	4	40	8	2	2	3	2
CN-181	13		B.melitensis biovar 3	B.melitensis biovar 3	Human	Shanxi,China	2008	1	5	3	13	4	40	8	2	2	3	2
CN-182	13		B.melitensis biovar 3	B.melitensis biovar 3	Human	Shanxi,China	2009	1	5	3	13	4	40	8	2	2	3	2
CN-183	13		B.melitensis biovar 3	B.melitensis biovar 3	Human	Shanxi,China	2009	1	5	3	13	4	40	8	2	2	3	2
CN-184	13		B.melitensis biovar 3	B.melitensis biovar 3	Human	Shanxi,China	2009	1	5	3	13	4	40	8	2	2	3	2
CN-185	13		B.melitensis biovar 3	B.melitensis biovar 3	Human	Shanxi,China	2009	1	5	3	13	4	40	8	2	2	3	2
CN-186	13		B.melitensis biovar 3	B.melitensis biovar 3	Sheep	Shanxi,China	1979	1	5	3	13	4	40	8	2	2	3	2
CN-187	13		B.melitensis biovar 3	B.melitensis biovar 3	Sheep	Shanxi,China	1979	1	5	3	13	4	40	8	2	2	3	2
CN-188	13		B.melitensis biovar 3	B.melitensis biovar 3	Sheep	Shanxi,China	1984	1	5	3	13	4	40	8	2	2	3	2
CN-189	13		B.melitensis biovar 3	B.melitensis biovar 3	Sheep	Sichuan,China	1963	1	5	3	13	4	40	8	2	2	3	2
CN-190	13		B.melitensis biovar 3	B.melitensis biovar 3	Human	Tianjin,China	2010	1	5	3	13	4	40	8	2	2	3	2
CN-191	13		B.melitensis biovar 3	B.melitensis biovar 3	Cattle	Xinjiang,China	2011	1	5	3	13	4	40	8	2	2	3	2
CN-192	13		B.melitensis biovar 3	B.melitensis biovar 3	Cattle	Xinjiang,China	2011	1	5	3	13	4	40	8	2	2	3	2
CN-193	13		B.melitensis biovar 3	B.melitensis biovar 3	Goat	Xinjiang,China	2011	1	5	3	13	4	40	8	2	2	3	2
CN-194	13		B.melitensis biovar 3	B.melitensis biovar 3	Sheep	Xinjiang,China	2005	1	5	3	13	4	40	8	2	2	3	2
CN-195	13		B.melitensis biovar 3	B.melitensis biovar 3	Sheep	Xinjiang,China	2007	1	5	3	13	4	40	8	2	2	3	2
CN-196	13		B.melitensis biovar 3	B.melitensis biovar 3	Sheep	Xinjiang,China	2011	1	5	3	13	4	40	8	2	2	3	2
CN-197	13		B.melitensis biovar 3	B.melitensis biovar 3	Sheep	Xinjiang,China	2011	1	5	3	13	4	40	8	2	2	3	2
CN-198	13		B.melitensis biovar 3	B.melitensis biovar 3	Sheep	Xinjiang,China	2011	1	5	3	13	4	40	8	2	2	3	2
CN-199	13		B.melitensis biovar 3	B.melitensis biovar 3	Sheep	Xinjiang,China	2011	1	5	3	13	4	40	8	2	2	3	2
CN-200	13		B.melitensis biovar 3	B.melitensis biovar 3	Sheep	Xinjiang,China	2011	1	5	3	13	4	40	8	2	2	3	2
CN-201	13		B.melitensis biovar 3	B.melitensis biovar 3	Sheep	Xinjiang,China	2011	1	5	3	13	4	40	8	2	2	3	2
CN-202	13		B.melitensis biovar 3	B.melitensis biovar 3	Sheep	Xinjiang,China	2011	1	5	3	13	4	40	8	2	2	3	2
CN-203	13		B.melitensis biovar 3	B.melitensis biovar 3	Sheep	Xinjiang,China	2011	1	5	3	13	4	40	8	2	2	3	2
CN-204	13		B.melitensis biovar 3	B.melitensis biovar 3	Sheep	Xinjiang,China	2011	1	5	3	13	4	40	8	2	2	3	2
CN-205	13		B.melitensis biovar 3	B.melitensis biovar 3	Sheep	Xinjiang,China	2011	1	5	3	13	4	40	8	2	2	3	2
CN-206	13		B.melitensis biovar 3	B.melitensis biovar 3	Goat	Zhejiang,China	2011	1	5	3	13	4	40	8	2	2	3	2
CN-207	13		B.melitensis biovar 3	B.melitensis biovar 3	Goat	Zhejiang,China	2011	1	5	3	13	4	40	8	2	2	3	2
CN-208	13		B.melitensis biovar 3	B.melitensis biovar 3	Human	Zhejiang,China	2005	1	5	3	13	4	40	8	2	2	3	2
CN-209	13		B.melitensis biovar 3	B.melitensis biovar 3	Human	Zhejiang,China	2011	1	5	3	13	4	40	8	2	2	3	2
CN-210	13		B.melitensis biovar 3	B.melitensis biovar 3	Human	Zhejiang,China	2011	1	5	3	13	4	40	8	2	2	3	2
CN-211	13		B.melitensis biovar 3	B.melitensis biovar 3	Human	Zhejiang,China	2011	1	5	3	13	4	40	8	2	2	3	2
CN-212	13		B.melitensis biovar 3	B.melitensis biovar 3	Human	Zhejiang,China	2011	1	5	3	13	4	40	8	2	2	3	2
CN-213	13		B.melitensis biovar 3	B.melitensis biovar 3	Human	Zhejiang,China	2011	1	5	3	13	4	40	8	2	2	3	2
CN-214	13		B.melitensis biovar 3	B.melitensis biovar 3	Human	Zhejiang,China	2011	1	5	3	13	4	40	8	2	2	3	2
CN-215	14	M3(M14,96)	B.melitensis biovar 3	B.melitensis biovar 2	Dog	Beijing-Nongda,China		1	5	3	13	4	20	8	2	2	3	2
CN-216	14		B.melitensis biovar 3	B.melitensis biovar 2	Human	Chongqing,China	2013	1	5	3	13	4	20	8	2	2	3	2
CN-217	14		B.melitensis biovar 3	B.melitensis biovar 2	Camel	Inner Mongolia,China	1966	1	5	3	13	4	20	8	2	2	3	2
CN-218	14		B.melitensis biovar 3	B.melitensis biovar 2	Goat	Inner Mongolia,China	1973	1	5	3	13	4	20	8	2	2	3	2
CN-219	14		B.melitensis biovar 3	B.melitensis biovar 2	Human	Inner Mongolia,China	1965	1	5	3	13	4	20	8	2	2	3	2
CN-220	14		B.melitensis biovar 3	B.melitensis biovar 2	Sheep	Inner Mongolia,China	1963	1	5	3	13	4	20	8	2	2	3	2
CN-221	14		B.melitensis biovar 3	B.melitensis biovar 2	Human	Liaoning,China	2013	1	5	3	13	4	20	8	2	2	3	2
CN-222	14		B.melitensis biovar 3	B.melitensis biovar 2	Human	Ningxia,China	1979	1	5	3	13	4	20	8	2	2	3	2
CN-223	14		B.melitensis biovar 3	B.melitensis biovar 2	Human	Qinghai,China	1965	1	5	3	13	4	20	8	2	2	3	2
CN-224	14		B.melitensis biovar 3	B.melitensis biovar 2	Human	Shandong,China	1973	1	5	3	13	4	20	8	2	2	3	2
CN-225	14		B.melitensis biovar 3	B.melitensis biovar 2	Cattle	Shanghai,China	1964	1	5	3	13	4	20	8	2	2	3	2
CN-226	14		B.melitensis biovar 3	B.melitensis biovar 2	Sheep	Xinjiang,China	1978	1	5	3	13	4	20	8	2	2	3	2
CN-227	14		B.melitensis biovar 3	B.melitensis biovar 3		Guangdong,China	2010	1	5	3	13	4	20	8	2	2	3	2
CN-228	14		B.melitensis biovar 3	B.melitensis biovar 3	Human	Guangdong,China	2013	1	5	3	13	4	20	8	2	2	3	2
CN-229	14		B.melitensis biovar 3	B.melitensis biovar 3	Human	Hainan,China	2013	1	5	3	13	4	20	8	2	2	3	2
CN-230	14		B.melitensis biovar 3	B.melitensis biovar 3	Human	Hebei,China	2013	1	5	3	13	4	20	8	2	2	3	2
CN-231	14		B.melitensis biovar 3	B.melitensis biovar 3	Human	Hebei,China	2013	1	5	3	13	4	20	8	2	2	3	2
CN-232	14		B.melitensis biovar 3	B.melitensis biovar 3		Heilongjiang,China	2012	1	5	3	13	4	20	8	2	2	3	2
CN-233	14		B.melitensis biovar 3	B.melitensis biovar 3		Heilongjiang,China	2012	1	5	3	13	4	20	8	2	2	3	2
CN-234	14		B.melitensis biovar 3	B.melitensis biovar 3		Heilongjiang,China	2012	1	5	3	13	4	20	8	2	2	3	2
CN-235	14		B.melitensis biovar 3	B.melitensis biovar 3		Heilongjiang,China	2012	1	5	3	13	4	20	8	2	2	3	2
CN-236	14		B.melitensis biovar 3	B.melitensis biovar 3		Heilongjiang,China	2012	1	5	3	13	4	20	8	2	2	3	2
CN-237	14		B.melitensis biovar 3	B.melitensis biovar 3	Sheep	Heilongjiang,China	1962	1	5	3	13	4	20	8	2	2	3	2
CN-238	14		B.melitensis biovar 3	B.melitensis biovar 3	Human	Inner Mongolia,China	1957	1	5	3	13	4	20	8	2	2	3	2
CN-239	14		B.melitensis biovar 3	B.melitensis biovar 3	Human	Inner Mongolia,China	1957	1	5	3	13	4	20	8	2	2	3	2
CN-240	14		B.melitensis biovar 3	B.melitensis biovar 3	Human	Inner Mongolia,China	1958	1	5	3	13	4	20	8	2	2	3	2
CN-241	14		B.melitensis biovar 3	B.melitensis biovar 3	Human	Inner Mongolia,China	2006	1	5	3	13	4	20	8	2	2	3	2
CN-242	14		B.melitensis biovar 3	B.melitensis biovar 3	Human	Inner Mongolia,China	2006	1	5	3	13	4	20	8	2	2	3	2
CN-243	14		B.melitensis biovar 3	B.melitensis biovar 3	Sheep	Inner Mongolia,China	1965	1	5	3	13	4	20	8	2	2	3	2
CN-244	14		B.melitensis biovar 3	B.melitensis biovar 3	Human	Jiangxi,China	2012	1	5	3	13	4	20	8	2	2	3	2
CN-245	14		B.melitensis biovar 3	B.melitensis biovar 3	Human	Jiangxi,China	2013	1	5	3	13	4	20	8	2	2	3	2
CN-246	14		B.melitensis biovar 3	B.melitensis biovar 3	Human	Jiangxi,China	2013	1	5	3	13	4	20	8	2	2	3	2
CN-247	14		B.melitensis biovar 3	B.melitensis biovar 3	Human	Jiangxi,China	2013	1	5	3	13	4	20	8	2	2	3	2
CN-248	14		B.melitensis biovar 3	B.melitensis biovar 3	Human	Jiangxi,China	2013	1	5	3	13	4	20	8	2	2	3	2
CN-249	14		B.melitensis biovar 3	B.melitensis biovar 3	Human	Jiangxi,China	2013	1	5	3	13	4	20	8	2	2	3	2
CN-250	14		B.melitensis biovar 3	B.melitensis biovar 3	Human	Jiangxi,China	2013	1	5	3	13	4	20	8	2	2	3	2
CN-251	14		B.melitensis biovar 3	B.melitensis biovar 3	Human	Liaoning,China	2013	1	5	3	13	4	20	8	2	2	3	2
CN-252	14		B.melitensis biovar 3	B.melitensis biovar 3	Goat	Ningxia,China	1973	1	5	3	13	4	20	8	2	2	3	2
CN-253	14		B.melitensis biovar 3	B.melitensis biovar 3	Goat	Ningxia,China	1979	1	5	3	13	4	20	8	2	2	3	2
CN-254	14		B.melitensis biovar 3	B.melitensis biovar 3	Human	Ningxia,China	1979	1	5	3	13	4	20	8	2	2	3	2
CN-255	14		B.melitensis biovar 3	B.melitensis biovar 3	Human	Ningxia,China	1979	1	5	3	13	4	20	8	2	2	3	2
CN-256	14		B.melitensis biovar 3	B.melitensis biovar 3	Human	Ningxia,China	1979	1	5	3	13	4	20	8	2	2	3	2
CN-257	14		B.melitensis biovar 3	B.melitensis biovar 3	Human	Ningxia,China	1979	1	5	3	13	4	20	8	2	2	3	2
CN-258	14		B.melitensis biovar 3	B.melitensis biovar 3	Human	Ningxia,China	1979	1	5	3	13	4	20	8	2	2	3	2
CN-259	14		B.melitensis biovar 3	B.melitensis biovar 3	Human	Ningxia,China	2009	1	5	3	13	4	20	8	2	2	3	2
CN-260	14		B.melitensis biovar 3	B.melitensis biovar 3	Human	Ningxia,China	2009	1	5	3	13	4	20	8	2	2	3	2
CN-261	14		B.melitensis biovar 3	B.melitensis biovar 3	Human	Ningxia,China	2009	1	5	3	13	4	20	8	2	2	3	2
CN-262	14		B.melitensis biovar 3	B.melitensis biovar 3	Human	Ningxia,China	2009	1	5	3	13	4	20	8	2	2	3	2
CN-263	14		B.melitensis biovar 3	B.melitensis biovar 3	Human	Ningxia,China	2009	1	5	3	13	4	20	8	2	2	3	2
CN-264	14		B.melitensis biovar 3	B.melitensis biovar 3	Human	Ningxia,China	2010	1	5	3	13	4	20	8	2	2	3	2
CN-265	14		B.melitensis biovar 3	B.melitensis biovar 3	Human	Ningxia,China	2010	1	5	3	13	4	20	8	2	2	3	2
CN-266	14		B.melitensis biovar 3	B.melitensis biovar 3	Human	Ningxia,China	2010	1	5	3	13	4	20	8	2	2	3	2
CN-267	14		B.melitensis biovar 3	B.melitensis biovar 3	Human	Ningxia,China	2010	1	5	3	13	4	20	8	2	2	3	2
CN-268	14		B.melitensis biovar 3	B.melitensis biovar 3	Human	Ningxia,China	2011	1	5	3	13	4	20	8	2	2	3	2
CN-269	14		B.melitensis biovar 3	B.melitensis biovar 3	Human	Ningxia,China	2011	1	5	3	13	4	20	8	2	2	3	2
CN-270	14		B.melitensis biovar 3	B.melitensis biovar 3	Human	Ningxia,China	2011	1	5	3	13	4	20	8	2	2	3	2
CN-271	14		B.melitensis biovar 3	B.melitensis biovar 3	Human	Ningxia,China	2012	1	5	3	13	4	20	8	2	2	3	2
CN-272	14		B.melitensis biovar 3	B.melitensis biovar 3	Human	Ningxia,China	2012	1	5	3	13	4	20	8	2	2	3	2
CN-273	14		B.melitensis biovar 3	B.melitensis biovar 3	Human	Ningxia,China	2012	1	5	3	13	4	20	8	2	2	3	2
CN-274	14		B.melitensis biovar 3	B.melitensis biovar 3	Human	Ningxia,China	2012	1	5	3	13	4	20	8	2	2	3	2
CN-275	14		B.melitensis biovar 3	B.melitensis biovar 3	Human	Ningxia,China	2012	1	5	3	13	4	20	8	2	2	3	2
CN-276	14		B.melitensis biovar 3	B.melitensis biovar 3	Human	Ningxia,China	2012	1	5	3	13	4	20	8	2	2	3	2
CN-277	14		B.melitensis biovar 3	B.melitensis biovar 3	Human	Ningxia,China	2012	1	5	3	13	4	20	8	2	2	3	2
CN-278	14		B.melitensis biovar 3	B.melitensis biovar 3	Human	Ningxia,China	2012	1	5	3	13	4	20	8	2	2	3	2
CN-279	14		B.melitensis biovar 3	B.melitensis biovar 3	Human	Ningxia,China	2012	1	5	3	13	4	20	8	2	2	3	2
CN-280	14		B.melitensis biovar 3	B.melitensis biovar 3	Human	Ningxia,China	2012	1	5	3	13	4	20	8	2	2	3	2
CN-281	14		B.melitensis biovar 3	B.melitensis biovar 3	Human	Ningxia,China	2013	1	5	3	13	4	20	8	2	2	3	2
CN-282	14		B.melitensis biovar 3	B.melitensis biovar 3	Human	Ningxia,China	2013	1	5	3	13	4	20	8	2	2	3	2
CN-283	14		B.melitensis biovar 3	B.melitensis biovar 3	Human	Ningxia,China	2013	1	5	3	13	4	20	8	2	2	3	2
CN-284	14		B.melitensis biovar 3	B.melitensis biovar 3	Human	Ningxia,China	2013	1	5	3	13	4	20	8	2	2	3	2
CN-285	14		B.melitensis biovar 3	B.melitensis biovar 3	Human	Ningxia,China	2013	1	5	3	13	4	20	8	2	2	3	2
CN-286	14		B.melitensis biovar 3	B.melitensis biovar 3	Human	Ningxia,China	2013	1	5	3	13	4	20	8	2	2	3	2
CN-287	14		B.melitensis biovar 3	B.melitensis biovar 3	Human	Ningxia,China	2013	1	5	3	13	4	20	8	2	2	3	2
CN-288	14		B.melitensis biovar 3	B.melitensis biovar 3	Human	Ningxia,China	2013	1	5	3	13	4	20	8	2	2	3	2
CN-289	14		B.melitensis biovar 3	B.melitensis biovar 3	Human	Ningxia,China	2013	1	5	3	13	4	20	8	2	2	3	2
CN-290	14		B.melitensis biovar 3	B.melitensis biovar 3	Human	Ningxia,China	2013	1	5	3	13	4	20	8	2	2	3	2
CN-291	14		B.melitensis biovar 3	B.melitensis biovar 3	Human	Ningxia,China	2013	1	5	3	13	4	20	8	2	2	3	2
CN-292	14		B.melitensis biovar 3	B.melitensis biovar 3	Human	Ningxia,China	2013	1	5	3	13	4	20	8	2	2	3	2
CN-293	14		B.melitensis biovar 3	B.melitensis biovar 3	Human	Ningxia,China	2013	1	5	3	13	4	20	8	2	2	3	2
CN-294	14		B.melitensis biovar 3	B.melitensis biovar 3	Human	Ningxia,China	2013	1	5	3	13	4	20	8	2	2	3	2
CN-295	14		B.melitensis biovar 3	B.melitensis biovar 3	Human	Ningxia,China	2013	1	5	3	13	4	20	8	2	2	3	2
CN-296	14		B.melitensis biovar 3	B.melitensis biovar 3	Human	Ningxia,China	2013	1	5	3	13	4	20	8	2	2	3	2
CN-297	14		B.melitensis biovar 3	B.melitensis biovar 3	Human	Ningxia,China	2013	1	5	3	13	4	20	8	2	2	3	2
CN-298	14		B.melitensis biovar 3	B.melitensis biovar 3	Human	Ningxia,China	2013	1	5	3	13	4	20	8	2	2	3	2
CN-299	14		B.melitensis biovar 3	B.melitensis biovar 3	Human	Ningxia,China	2013	1	5	3	13	4	20	8	2	2	3	2
CN-300	14		B.melitensis biovar 3	B.melitensis biovar 3	Human	Ningxia,China	2013	1	5	3	13	4	20	8	2	2	3	2
CN-301	14		B.melitensis biovar 3	B.melitensis biovar 3	Human	Ningxia,China	2013	1	5	3	13	4	20	8	2	2	3	2
CN-302	14		B.melitensis biovar 3	B.melitensis biovar 3	Goat	Qinghai,China	1980	1	5	3	13	4	20	8	2	2	3	2
CN-303	14		B.melitensis biovar 3	B.melitensis biovar 3	——	Shandong,China	2001	1	5	3	13	4	20	8	2	2	3	2
CN-304	14		B.melitensis biovar 3	B.melitensis biovar 3	——	Shanxi,China	1979	1	5	3	13	4	20	8	2	2	3	2
CN-305	14		B.melitensis biovar 3	B.melitensis biovar 3	――	Shanxi,China	1979	1	5	3	13	4	20	8	2	2	3	2
CN-306	14		B.melitensis biovar 3	B.melitensis biovar 3		Shanxi,China	2012	1	5	3	13	4	20	8	2	2	3	2
CN-307	14		B.melitensis biovar 3	B.melitensis biovar 3		Shanxi,China	2012	1	5	3	13	4	20	8	2	2	3	2
CN-308	14		B.melitensis biovar 3	B.melitensis biovar 3	Human	Shanxi,China	1962	1	5	3	13	4	20	8	2	2	3	2
CN-309	14		B.melitensis biovar 3	B.melitensis biovar 3	Sheep	Shanxi,China	1979	1	5	3	13	4	20	8	2	2	3	2
CN-310	14		B.melitensis biovar 3	B.melitensis biovar 3	Sheep	Sichuan,China	1963	1	5	3	13	4	20	8	2	2	3	2
CN-311	15	M3(M15,1)	B.melitensis biovar 3	B.melitensis biovar 3	Cattle	Jilin,China	1973	1	5	3	13	4	18	8	2	2	3	2
CN-312	16	M3(M16,1)	B.melitensis biovar 3	B.melitensis biovar 3	Sheep	Inner Mongolia,China	1988	1	5	3	13	4	42	8	2	2	3	2
CN-313	17	M3(M17,6)	B.melitensis biovar 3	B.melitensis biovar 3	Human	Guangdong,China	2010	1	5	3	13	4	46	8	2	2	3	2
CN-314	17		B.melitensis biovar 3	B.melitensis biovar 3	Sheep	Inner Mongolia,China	2006	1	5	3	13	4	46	8	2	2	3	2
CN-315	17		B.melitensis biovar 3	B.melitensis biovar 3	Sheep	Inner Mongolia,China	2006	1	5	3	13	4	46	8	2	2	3	2
CN-316	17		B.melitensis biovar 3	B.melitensis biovar 3	Sheep	Inner Mongolia,China	2006	1	5	3	13	4	46	8	2	2	3	2
CN-317	17		B.melitensis biovar 3	B.melitensis biovar 3	Human	Shandong,China	2005	1	5	3	13	4	46	8	2	2	3	2
CN-318	17		B.melitensis biovar 3	B.melitensis biovar 3	Human	Shandong,China	2005	1	5	3	13	4	46	8	2	2	3	2
CN-319	18	M3(M18,5)	B.melitensis biovar 3	B.melitensis biovar 3	Human	Inner Mongolia,China	1991	1	5	3	13	4	44	8	2	2	3	2
CN-320	18		B.melitensis biovar 3	B.melitensis biovar 3	Human	Inner Mongolia,China	1991	1	5	3	13	4	44	8	2	2	3	2
CN-321	18		B.melitensis biovar 3	B.melitensis biovar 3	Sheep	Inner Mongolia,China	1989	1	5	3	13	4	44	8	2	2	3	2
CN-322	18		B.melitensis biovar 3	B.melitensis biovar 3	Sheep	Inner Mongolia,China	1991	1	5	3	13	4	44	8	2	2	3	2
CN-323	18		B.melitensis biovar 3	B.melitensis biovar 3	Sheep	Inner Mongolia,China	1992	1	5	3	13	4	44	8	2	2	3	2
CN-324	19	M3(M19,1)	B.melitensis biovar 3	B.melitensis biovar 3	Human	Ningxia,China	2009	1	5	3	13	3	20	8	2	2	3	2
CN-325	20	M3(M20,1)	B.melitensis biovar 3	B.melitensis biovar 3	Human	Jiangxi,China	2013	1	5	3	13	5	20	8	2	2	3	2
CN-326	21	M3(M21,5)	B.melitensis biovar 3	B.melitensis biovar 3	Cattle	Heilongjiang,China	1973	1	5	3	12	4	21	8	2	2	3	2
CN-327	21		B.melitensis biovar 3	B.melitensis biovar 3	Human	Ningxia,China	1973	1	5	3	12	4	21	8	2	2	3	2
CN-328	21		B.melitensis biovar 3	B.melitensis biovar 3	――	Xinjiang,China	1980	1	5	3	12	4	21	8	2	2	3	2
CN-329	21		B.melitensis biovar 3	B.melitensis biovar 3	Cattle	Xinjiang,China	2005	1	5	3	12	4	21	8	2	2	3	2
CN-330	21		B.melitensis biovar 3	B.melitensis biovar 3	Yak	Xinjiang,China	2005	1	5	3	12	4	21	8	2	2	3	2
CN-331	22	M3(M22,3)	B.melitensis biovar 3	B.melitensis biovar 3	Human	Shanxi,China	2007	1	5	3	12	4	40	8	2	2	3	2
CN-332	22		B.melitensis biovar 3	B.melitensis biovar 3	Human	Shanxi,China	2007	1	5	3	12	4	40	8	2	2	3	2
CN-333	22		B.melitensis biovar 3	B.melitensis biovar 3	Human	Shanxi,China	2007	1	5	3	12	4	40	8	2	2	3	2
CN-334	23	M3(M23,1)	B.melitensis biovar 3	B.melitensis biovar 3	Human	Hainan,China	2013	1	5	3	14	4	18	8	2	2	3	2
CN-335	24	M3(M24,1)	B.melitensis biovar 3	B.melitensis biovar 3	Human	Jiangxi,China	2013	1	5	3	15	4	20	8	2	2	3	2
CN-336	25	M3(M25,1)	B.melitensis biovar 3	B.melitensis biovar 3	Human	Sichuan,China	2013	1	5	3	13	4	20	7	3	2	3	2
CN-337	26	M3(M26,2)	B.melitensis biovar 3	B.melitensis biovar rough	Human	Hebei,China	2013	1	5	3	13	4	20	7	2	2	3	2
CN-338	26		B.melitensis biovar 3	B.melitensis biovar 1	Human	Hebei,China	2013	1	5	3	13	4	20	7	2	2	3	2
CN-339	27	M3(M27,2)	B.melitensis biovar 3	B.melitensis biovar 1	Human	Hebei,China	2013	1	5	3	12	4	20	7	2	2	3	2
CN-340	27		B.melitensis biovar 3	B.melitensis biovar 1	Human	Hebei,China	2013	1	5	3	12	4	20	7	2	2	3	2
CN-341	28	M2(M28,1)	B.melitensis biovar 2	B.melitensis biovar 2		Hainan,China	2013	1	5	1	14	4	22	8	2	2	3	2
CN-342	29	M3(M29,1)	B.melitensis biovar 3	B.melitensis biovar 3		Helongjiang,China	2013	1	5	1	13	4	22	8	2	2	3	2
CN-343	30	M3(M30,1)	B.melitensis biovar 3	B.melitensis biovar 3	Human	Heilongjiang,China	2013	1	5	1	2	4	20	8	2	2	3	2
CN-344	31	M3(M31,8)	B.melitensis biovar 3	B.melitensis biovar 3	Sheep	Chongqing,China	2013	1	5	3	13	4	20	8	3	2	3	2
CN-345	31		B.melitensis biovar 3	B.melitensis biovar 3	Sheep	Chongqing,China	2013	1	5	3	13	4	20	8	3	2	3	2
CN-346	31		B.melitensis biovar 3	B.melitensis biovar 3	Sheep	Chongqing,China	2013	1	5	3	13	4	20	8	3	2	3	2
CN-347	31		B.melitensis biovar 3	B.melitensis biovar 3	Human	Jiangxi,China	2012	1	5	3	13	4	20	8	3	2	3	2
CN-348	31		B.melitensis biovar 3	B.melitensis biovar 3	Human	Jiangxi,China	2013	1	5	3	13	4	20	8	3	2	3	2
CN-349	31		B.melitensis biovar 3	B.melitensis biovar 3	Human	Jiangxi,China	2013	1	5	3	13	4	20	8	3	2	3	2
CN-350	31		B.melitensis biovar 3	B.melitensis biovar 3		Shanxi,China	2012	1	5	3	13	4	20	8	3	2	3	2
CN-351	31		B.melitensis biovar 3	B.melitensis biovar 3		Shanxi,China	2012	1	5	3	13	4	20	8	3	2	3	2
CN-352	32	M3(M32,5)	B.melitensis biovar 3	B.melitensis biovar 3	Human	Guangxi,China	1961	1	5	3	13	4	20	8	3	1	3	2
CN-353	32		B.melitensis biovar 3	B.melitensis biovar 3		Yunnan,China	2013	1	5	3	13	4	20	8	3	1	3	2
CN-354	32		B.melitensis biovar 3	B.melitensis biovar 3		Yunnan,China	2013	1	5	3	13	4	20	8	3	1	3	2
CN-355	32		B.melitensis biovar 3	B.melitensis biovar 3		Yunnan,China	2013	1	5	3	13	4	20	8	3	1	3	2
CN-356	32		B.melitensis biovar 3	B.melitensis biovar 3		Yunnan,China	2013	1	5	3	13	4	20	8	3	1	3	2
CN-357	33	M3(M33,5)	B.melitensis biovar 3	B.melitensis biovar 3	Human	Shanxi,China	2009	1	5	3	13	4	40	8	3	2	3	2
CN-358	33		B.melitensis biovar 3	B.melitensis biovar 3	Human	Shanxi,China	2009	1	5	3	13	4	40	8	3	2	3	2
CN-359	33		B.melitensis biovar 3	B.melitensis biovar 3	Human	Guangdong,China	2009	1	5	3	13	4	40	8	3	2	3	2
CN-360	33		B.melitensis biovar 3	B.melitensis biovar 3	Human	Hainan,China	1963	1	5	3	13	4	40	8	3	2	3	2
CN-361	33		B.melitensis biovar 3	B.melitensis biovar 3	Human	Hunan,China	2008	1	5	3	13	4	40	8	3	2	3	2
CN-362	34	M3(M34,4)	B.melitensis biovar 3	B.melitensis biovar 3	Human	Fujian,China	2009	1	5	3	13	4	40	8	3	1	3	2
CN-363	34		B.melitensis biovar 3	B.melitensis biovar 3	Human	Guangxi,China	1961	1	5	3	13	4	40	8	3	1	3	2
CN-364	34		B.melitensis biovar 3	B.melitensis biovar 3	Human	Yunna ,China	2009	1	5	3	13	4	40	8	3	1	3	2
CN-365	34		B.melitensis biovar 3	B.melitensis biovar 3	Human	Yunna ,China	2009	1	5	3	13	4	40	8	3	1	3	2
CN-366	35	M3(M35,1)	B.melitensis biovar 3	B.melitensis biovar 3		Yunnan,China	2013	1	5	3	11	4	20	8	3	1	3	2
CN-367	36	M3(M36,2)	B.melitensis biovar 3	B.melitensis biovar 3	Deer	Jilin,China	1985	1	4	3	13	6	42	8	2	2	3	2
CN-368	36		B.melitensis biovar 3	B.melitensis biovar 3	Sheep	Ningxia,China	1979	1	4	3	13	6	42	8	2	2	3	2
CN-369	37	M3(M37,1)	B.melitensis biovar 3	B.melitensis biovar 3	Sheep	Inner Mongolia,China	1992	1	5	3	13	6	42	8	2	2	3	2
CN-370	38	M3(M38,2)	B.melitensis biovar 3	B.melitensis biovar 3	Swine	Guangdong,China	2007	1	4	3	15	4	22	10	2	2	3	2
CN-371	38		B.melitensis biovar 3	B.melitensis biovar 3	Swine	Guangdong,China	2007	1	4	3	15	4	22	10	2	2	3	2
CN-372	39	M3(M39,1)	B.melitensis biovar 3	B.melitensis biovar 3	Human	Guangxi,China	1973	1	5	3	15	4	22	8	4	2	3	2
CN-373	40	M3(M40,2)	B.melitensis biovar 3	B.melitensis biovar 3	Human	Xinjiang,China	2013	1	4	3	12	6	22	9	2	2	3	2
CN-374	40		B.melitensis biovar 3	B.melitensis biovar 3	Human	Xinjiang,China	2013	1	4	3	12	6	22	9	2	2	3	2
CN-375	41	M3(M41,1)	B.melitensis biovar 3	B.melitensis biovar 3	Human	Xinjiang,China	2013	1	4	3	12	4	22	8	2	3	3	2
CN-376	42	M3(M42,2)	B.melitensis biovar 3	B.melitensis biovar 3	Goat	Ningxia,China	1979	1	4	3	13	3	20	8	2	3	3	2
CN-377	42		B.melitensis biovar 3	B.melitensis biovar 3	Human	Ningxia,China	1979	1	4	3	13	3	20	8	2	3	3	2
CN-378	43	M3(M43,1)	B.melitensis biovar 3	B.melitensis biovar 3	Human	Xinjiang,China	2013	1	5	3	13	5	23	8	2	3	3	2
CN-379	44	M3(M44,1)	B.melitensis biovar 3	B.melitensis biovar 3	Human	Xinjiang,China	2013	1	4	3	11	6	23	9	2	2	3	2
CN-380	45	M3(M45,1)	B.melitensis biovar 3	B.melitensis biovar 3	Human	Inner Mongolia,China	2013	1	5	3	12	5	23	7	2	3	3	2
CN-381	46	M3(M46,1)	B.melitensis biovar 3	B.melitensis biovar 3	Human	Shandong,China	2013	1	5	3	13	5	23	7	2	3	3	2
CN-382	47	M3(M47,1)	B.melitensis biovar 3	B.melitensis biovar 3	Human	Inner Mongolia,China	2013	1	5	6	13	5	23	7	2	3	3	2
CN-383	48	M3(M48,1)	B.melitensis biovar 3	B.melitensis biovar 3	Human	Xinjiang,China	2013	1	5	3	13	5	23	7	2	2	3	2
CN-384	49	M3(M49,1)	B.melitensis biovar 3	B.melitensis biovar 3	Human	Xinjiang,China	2013	1	5	3	11	5	23	7	2	2	3	2
CN-385	50	M3(M50,1)	B.melitensis biovar 3	B.melitensis biovar 3	Human	Xinjiang,China	2013	1	5	3	12	5	23	8	2	3	3	2
CN-386	51	M3(M51,1)	B.melitensis biovar 3	B.melitensis biovar 3	――	Ningxia,China	1979	1	5	3	12	6	21	8	2	2	3	2
CN-387	52	M3(M52,1)	B.melitensis biovar 3	B.melitensis biovar 3	Human	Qinghai,China	2013	1	5	3	12	5	23	8	2	2	3	2
CN-388	53	M3(M53,1)	B.melitensis biovar 3	B.melitensis biovar 3	Human	Shanxi,China	2013	1	4	3	12	5	22	8	3	2	3	2
CN-389	54	M3(M54,1)	B.melitensis biovar 3	B.melitensis biovar 3	Human	Shanxi,China	2013	1	4	3	12	5	23	8	3	2	3	2
CN-390	55	M3(M55,2)	B.melitensis biovar 3	B.melitensis biovar 3	Human	Shanxi,China	2013	1	4	3	11	5	23	8	2	2	3	2
CN-391	55		B.melitensis biovar 3	B.melitensis biovar 3	Human	Shanxi,China	2013	1	4	3	11	5	23	8	2	2	3	2
CN-392	56	M3(M56,1)	B.melitensis biovar 3	B.melitensis biovar 3	Human	Qinghai,China	2013	1	4	3	12	5	22	8	2	2	3	2
CN-393	57	M3(M57,1)	B.melitensis biovar 3	B.melitensis biovar 3	Human	Xinjiang,China	2013	1	5	3	12	5	21	8	1	3	3	2
CN-394	58	M3(M58,1)	B.melitensis biovar 3	B.melitensis biovar 3	Human	Xinjiang,China	2013	1	4	3	12	4	22	8	2	3	2	2
CN-395	59	M1(M59,4)	B.melitensis biovar 1	B.melitensis biovar 1	Human	Hainan,China	2013	3	4	2	13	5	18	6	4	2	3	3
CN-396	59		B.melitensis biovar 1	B.melitensis biovar 1	Human	Hainan,China	2013	3	4	2	13	5	18	6	4	2	3	3
CN-397	59		B.melitensis biovar 1	B.melitensis biovar 1	Human	Hainan,China	2013	3	4	2	13	5	18	6	4	2	3	3
CN-398	59		B.melitensis biovar 1	B.melitensis biovar 1	Human	Hainan,China	2013	3	4	2	13	5	18	6	4	2	3	3
CN-399	60	A3(A1,2)	B.abortus biovar 3	B.abortus biovar 1	Cattle	Xinjiang,China	1961	4	5	3	12	6	22	8	2	2	3	2
CN-400	60		B.abortus biovar 3	B.abortus biovar 1	Cattle	Inner Mongolia,China	1960	4	5	3	12	6	22	8	2	2	3	2
CN-401	61	A3(A2,2)	B.abortus biovar 3	B.abortus biovar 3	Cattle	Inner Mongolia,China	1985	4	5	3	12	6	21	8	2	2	3	2
CN-402	61		B.abortus biovar 3	B.abortus biovar 3	Cattle	Inner Mongolia,China	1988	4	5	3	12	6	21	8	2	2	3	2
CN-403	62	A3(A3,6)	B.abortus biovar 3	B.abortus biovar 3	Cattle	Inner Mongolia,China	1984	4	5	3	12	6	21	8	2	2	3	3
CN-404	62		B.abortus biovar 3	B.abortus biovar 3	Cattle	Inner Mongolia,China	1985	4	5	3	12	6	21	8	2	2	3	3
CN-405	62		B.abortus biovar 3	B.abortus biovar 3	Cattle	Inner Mongolia,China	1988	4	5	3	12	6	21	8	2	2	3	3
CN-406	62		B.abortus biovar 3	B.abortus biovar 3	Cattle	Inner Mongolia,China	1993	4	5	3	12	6	21	8	2	2	3	3
CN-407	62		B.abortus biovar 3	B.abortus biovar 1	Cattle	Inner Mongolia,China	1993	4	5	3	12	6	21	8	2	2	3	3
CN-408	62		B.abortus biovar 3	B.abortus biovar 3	Cattle	Ningxia,China	1973	4	5	3	12	6	21	8	2	2	3	3
CN-409	63	A3(A4,1)	B.abortus biovar 3	B.abortus biovar 3	Cattle	Hebei,China	2011	4	5	3	12	6	17	8	2	2	3	1
CN-410	64	A3(A5,1)	B.abortus biovar 3	B.abortus biovar 3	Human	Inner Mongolia,China	1957	4	5	3	12	6	22	8	2	2	3	1
CN-411	65	A3(A6,49)	B.abortus biovar 3	B.abortus biovar 3	Human	Chongqing,China	2011	4	5	3	12	6	21	8	2	2	3	1
CN-412	65		B.abortus biovar 3	B.abortus biovar 3	Human	Chongqing,China	2011	4	5	3	12	6	21	8	2	2	3	1
CN-413	65		B.abortus biovar 3	B.abortus biovar 3	Cattle	Hebei,China	2011	4	5	3	12	6	21	8	2	2	3	1
CN-414	65		B.abortus biovar 3	B.abortus biovar 3	Cattle	Hebei,China	2011	4	5	3	12	6	21	8	2	2	3	1
CN-415	65		B.abortus biovar 3	B.abortus biovar 3	Cattle	Hebei,China	2011	4	5	3	12	6	21	8	2	2	3	1
CN-416	65		B.abortus biovar 3	B.abortus biovar 3	Cattle	Hebei,China	2011	4	5	3	12	6	21	8	2	2	3	1
CN-417	65		B.abortus biovar 3	B.abortus biovar 3	Cattle	Hebei,China	2011	4	5	3	12	6	21	8	2	2	3	1
CN-418	65		B.abortus biovar 3	B.abortus biovar 3	Cattle	Helongjiang,China	2010	4	5	3	12	6	21	8	2	2	3	1
CN-419	65		B.abortus biovar 3	B.abortus biovar 3	Cattle	Helongjiang,China	2010	4	5	3	12	6	21	8	2	2	3	1
CN-420	65		B.abortus biovar 3	B.abortus biovar 3	Cattle	Helongjiang,China	2010	4	5	3	12	6	21	8	2	2	3	1
CN-421	65		B.abortus biovar 3	B.abortus biovar 3	Cattle	Helongjiang,China	2010	4	5	3	12	6	21	8	2	2	3	1
CN-422	65		B.abortus biovar 3	B.abortus biovar 3	Cattle	Inner Mongolia,China	1984	4	5	3	12	6	21	8	2	2	3	1
CN-423	65		B.abortus biovar 3	B.abortus biovar 3	Cattle	Inner Mongolia,China	1985	4	5	3	12	6	21	8	2	2	3	1
CN-424	65		B.abortus biovar 3	B.abortus biovar 3	Cattle	Inner Mongolia,China	1985	4	5	3	12	6	21	8	2	2	3	1
CN-425	65		B.abortus biovar 3	B.abortus biovar 3	Cattle	Inner Mongolia,China	1985	4	5	3	12	6	21	8	2	2	3	1
CN-426	65		B.abortus biovar 3	B.abortus biovar 3	Cattle	Inner Mongolia,China	1985	4	5	3	12	6	21	8	2	2	3	1
CN-427	65		B.abortus biovar 3	B.abortus biovar 3	Cattle	Inner Mongolia,China	1988	4	5	3	12	6	21	8	2	2	3	1
CN-428	65		B.abortus biovar 3	B.abortus biovar 3	Cattle	Inner Mongolia,China	1988	4	5	3	12	6	21	8	2	2	3	1
CN-429	65		B.abortus biovar 3	B.abortus biovar 3	Cattle	Inner Mongolia,China	1988	4	5	3	12	6	21	8	2	2	3	1
CN-430	65		B.abortus biovar 3	B.abortus biovar 3	Cattle	Inner Mongolia,China	1988	4	5	3	12	6	21	8	2	2	3	1
CN-431	65		B.abortus biovar 3	B.abortus biovar 3	Cattle	Inner Mongolia,China	1988	4	5	3	12	6	21	8	2	2	3	1
CN-432	65		B.abortus biovar 3	B.abortus biovar 3	Cattle	Inner Mongolia,China	1988	4	5	3	12	6	21	8	2	2	3	1
CN-433	65		B.abortus biovar 3	B.abortus biovar 3	Cattle	Inner Mongolia,China	1988	4	5	3	12	6	21	8	2	2	3	1
CN-434	65		B.abortus biovar 3	B.abortus biovar 3	Cattle	Inner Mongolia,China	1988	4	5	3	12	6	21	8	2	2	3	1
CN-435	65		B.abortus biovar 3	B.abortus biovar 3	Cattle	Inner Mongolia,China	1988	4	5	3	12	6	21	8	2	2	3	1
CN-436	65		B.abortus biovar 3	B.abortus biovar 3	Cattle	Inner Mongolia,China	1988	4	5	3	12	6	21	8	2	2	3	1
CN-437	65		B.abortus biovar 3	B.abortus biovar 3	Cattle	Inner Mongolia,China	1989	4	5	3	12	6	21	8	2	2	3	1
CN-438	65		B.abortus biovar 3	B.abortus biovar 3	Cattle	Inner Mongolia,China	1989	4	5	3	12	6	21	8	2	2	3	1
CN-439	65		B.abortus biovar 3	B.abortus biovar 3	Cattle	Inner Mongolia,China	1989	4	5	3	12	6	21	8	2	2	3	1
CN-440	65		B.abortus biovar 3	B.abortus biovar 3	Cattle	Inner Mongolia,China	1989	4	5	3	12	6	21	8	2	2	3	1
CN-441	65		B.abortus biovar 3	B.abortus biovar 3	Cattle	Inner Mongolia,China	1989	4	5	3	12	6	21	8	2	2	3	1
CN-442	65		B.abortus biovar 3	B.abortus biovar 3	Cattle	Inner Mongolia,China	1989	4	5	3	12	6	21	8	2	2	3	1
CN-443	65		B.abortus biovar 3	B.abortus biovar 3	Cattle	Inner Mongolia,China	1990	4	5	3	12	6	21	8	2	2	3	1
CN-444	65		B.abortus biovar 3	B.abortus biovar 3	Cattle	Inner Mongolia,China	1990	4	5	3	12	6	21	8	2	2	3	1
CN-445	65		B.abortus biovar 3	B.abortus biovar 3	Cattle	Inner Mongolia,China	1990	4	5	3	12	6	21	8	2	2	3	1
CN-446	65		B.abortus biovar 3	B.abortus biovar 3	Cattle	Inner Mongolia,China	1990	4	5	3	12	6	21	8	2	2	3	1
CN-447	65		B.abortus biovar 3	B.abortus biovar 3	Cattle	Inner Mongolia,China	1990	4	5	3	12	6	21	8	2	2	3	1
CN-448	65		B.abortus biovar 3	B.abortus biovar 3	Cattle	Inner Mongolia,China	1990	4	5	3	12	6	21	8	2	2	3	1
CN-449	65		B.abortus biovar 3	B.abortus biovar 3	Cattle	Inner Mongolia,China	1990	4	5	3	12	6	21	8	2	2	3	1
CN-450	65		B.abortus biovar 3	B.abortus biovar 3	Cattle	Inner Mongolia,China	1992	4	5	3	12	6	21	8	2	2	3	1
CN-451	65		B.abortus biovar 3	B.abortus biovar 3	Cattle	Inner Mongolia,China	1994	4	5	3	12	6	21	8	2	2	3	1
CN-452	65		B.abortus biovar 3	B.abortus biovar 3	Cattle	Inner Mongolia,China	1995	4	5	3	12	6	21	8	2	2	3	1
CN-453	65		B.abortus biovar 3	B.abortus biovar 3	Cattle	Inner Mongolia,China	1995	4	5	3	12	6	21	8	2	2	3	1
CN-454	65		B.abortus biovar 3	B.abortus biovar 3	Sheep	Inner Mongolia,China	1985	4	5	3	12	6	21	8	2	2	3	1
CN-455	65		B.abortus biovar 3	B.abortus biovar 3	Sheep	Inner Mongolia,China	1988	4	5	3	12	6	21	8	2	2	3	1
CN-456	65		B.abortus biovar 3	B.abortus biovar 3	Cattle	Xinjiang,China	2011	4	5	3	12	6	21	8	2	2	3	1
CN-457	65		B.abortus biovar 3	B.abortus biovar 3	Cattle	Xinjiang,China	2011	4	5	3	12	6	21	8	2	2	3	1
CN-458	65		B.abortus biovar 3	B.abortus biovar 3	Cattle	Xinjiang,China	2011	4	5	3	12	6	21	8	2	2	3	1
CN-459	65		B.abortus biovar 3	B.abortus biovar 3	Human	Zhejiang,China	2006	4	5	3	12	6	21	8	2	2	3	1
CN-460	66	A3(A7,1)	B.abortus biovar 3	B.abortus biovar 3	Cattle	Inner Mongolia,China	1989	4	5	3	12	6	21	9	2	2	3	1
CN-461	67	A3(A8,1)	B.abortus biovar 3	B.abortus biovar 3	Human	Inner Mongolia,China	2012	4	5	4	12	6	21	8	2	2	3	2
CN-462	68	A1(A9,4)	B.abortus biovar 1	B.abortus biovar 1	Cattle	Inner Mongolia,China	1984	4	5	4	12	6	21	8	2	2	3	3
CN-463	68		B.abortus biovar 1	B.abortus biovar 1	Sheep	Inner Mongolia,China	1985	4	5	4	12	6	21	8	2	2	3	3
CN-464	68		B.abortus biovar 1	B.abortus biovar 1	Sheep	Inner Mongolia,China	1985	4	5	4	12	6	21	8	2	2	3	3
CN-465	68		B.abortus biovar 1	B.abortus biovar 1	Sheep	Inner Mongolia,China	1985	4	5	4	12	6	21	8	2	2	3	3
CN-466	69	A3(A10,1)	B.abortus biovar 3	B.abortus biovar 3	Cattle	Inner Mongolia,China	1984	4	5	2	12	6	21	8	2	2	3	1
CN-467	70	A1(A11,1)	B.abortus biovar 1	B.abortus biovar 1	Cattle	Inner Mongolia,China	1984	4	5	4	12	6	21	8	2	2	3	1
CN-468	71	A3(A12,1)	B.abortus biovar 3	B.abortus biovar 3	Cattle	Inner Mongolia,China	1985	4	5	3	12	8	21	8	2	2	3	2
CN-469	72	A3(A13,1)	B.abortus biovar 3	B.abortus biovar 3	Human	Ningxia,China	1979	4	5	3	12	7	21	8	2	2	3	1
CN-470	73	A3(A14,1)	B.abortus biovar 3	B.abortus biovar 3	Human	Xinjiang,China	2013	4	5	3	12	7	21	7	2	2	3	1
CN-471	74	A3(A15,4)	B.abortus biovar 3	B.abortus biovar 3	Cattle	Inner Mongolia,China	1985	4	5	3	12	7	21	8	2	2	3	3
CN-472	74		B.abortus biovar 3	B.abortus biovar 3	Cattle	Inner Mongolia,China	1985	4	5	3	12	7	21	8	2	2	3	3
CN-473	74		B.abortus biovar 3	B.abortus biovar 3	Cattle	Inner Mongolia,China	1985	4	5	3	12	7	21	8	2	2	3	3
CN-474	74		B.abortus biovar 3	B.abortus biovar 3	Cattle	Inner Mongolia,China	1989	4	5	3	12	7	21	8	2	2	3	3
CN-475	75	A9(A16,5)	B.abortus biovar 9	B.abortus biovar 9	Cattle	Gansu,China	1980	4	5	3	12	8	22	8	2	2	3	3
CN-476	75		B.abortus biovar 9	B.abortus biovar 9	Goat	Gansu,China	1980	4	5	3	12	8	22	8	2	2	3	3
CN-477	75		B.abortus biovar 9	B.abortus biovar 9	Yak	Gansu,China	1980	4	5	3	12	8	22	8	2	2	3	3
CN-478	75		B.abortus biovar 9	B.abortus biovar 9	Cattle	Xinjiang,China	1980	4	5	3	12	8	22	8	2	2	3	3
CN-479	75		B.abortus biovar 9	B.abortus biovar 9	Cattle	Xinjiang,China	1980	4	5	3	12	8	22	8	2	2	3	3
CN-480	76	A3(A17,1)	B.abortus biovar 3	B.abortus biovar 3	――	Beijing,China	1953	5	5	3	12	7	22	8	2	2	3	1
CN-481	77	A3(A18,1)	B.abortus biovar 3	B.abortus biovar 3	Cattle	Inner Mongolia,China	1956	5	5	3	12	6	22	8	2	2	3	1
CN-482	78	A3(A19,1)	B.abortus biovar 3	B.abortus biovar 3	Cattle	Liaoning,China	1990	4	5	3	11	6	22	8	2	2	3	1
CN-483	79	A1(A20,2)	B.abortus biovar 1	B.abortus biovar 1	Sheep	Inner Mongolia,China	2006	4	5	4	12	5	22	8	2	2	3	3
CN-484	79		B.abortus biovar 1	B.abortus biovar 1	Human	Sichuan,China	1963	4	5	4	12	5	22	8	2	2	3	3
CN-485	80	A1(A21,9)	B.abortus biovar 1	B.abortus biovar 1	Cattle	Anhui,China	1955	4	5	4	12	6	22	8	2	2	3	3
CN-486	80		B.abortus biovar 1	B.abortus biovar 1	Cattle	Beijing ,China	1959	4	5	4	12	6	22	8	2	2	3	3
CN-487	80		B.abortus biovar 1	B.abortus biovar 1	Cattle	Inner Mongolia,China	1972	4	5	4	12	6	22	8	2	2	3	3
CN-488	80		B.abortus biovar 1	B.abortus biovar 1	Goat	Inner Mongolia,China	1980	4	5	4	12	6	22	8	2	2	3	3
CN-489	80		B.abortus biovar 1	B.abortus biovar 1	Goat	Inner Mongolia,China	1980	4	5	4	12	6	22	8	2	2	3	3
CN-490	80		B.abortus biovar 1	B.abortus biovar 1	Cattle	Shanghai,China	1964	4	5	4	12	6	22	8	2	2	3	3
CN-491	80		B.abortus biovar 1	B.abortus biovar 1	yak	Sichuan,China	1981	4	5	4	12	6	22	8	2	2	3	3
CN-492	80		B.abortus biovar 1	B.abortus biovar 1	Human	Tianjin,China	1957	4	5	4	12	6	22	8	2	2	3	3
CN-493	80		B.abortus biovar 1	B.abortus biovar 1	Human	Xinjiang,China	1960	4	5	4	12	6	22	8	2	2	3	3
CN-494	81	A3(A22,1)	B.abortus biovar 3	B.abortus biovar 3	Human	Inner Mongolia,China	1956	5	5	4	12	6	22	8	2	2	3	3
CN-495	82	A1(A23,1)	B.abortus biovar 1	B.abortus biovar 1	Human	Anhui,China	2013	4	5	3	10	7	24	8	2	2	3	1
CN-496	83	S3(S1,13)	B.suis biovar 3	B.suis biovar 3	Human	Beijing ,China	1962	2	3	4	11	4	19	9	3	1	5	2
CN-497	83		B.suis biovar 3	B.suis biovar 3	Human	Guangdong,China	2010	2	3	4	11	4	19	9	3	1	5	2
CN-498	83		B.suis biovar 3	B.suis biovar 3	Human	Guangxi,China	1964	2	3	4	11	4	19	9	3	1	5	2
CN-499	83		B.suis biovar 3	B.suis biovar 3	Human	Guangxi,China	1964	2	3	4	11	4	19	9	3	1	5	2
CN-500	83		B.suis biovar 3	B.suis biovar 3	Swine	Guangxi,China	1962	2	3	4	11	4	19	9	3	1	5	2
CN-501	83		B.suis biovar 3	B.suis biovar 3	Swine	Guangxi,China	1962	2	3	4	11	4	19	9	3	1	5	2
CN-502	83		B.suis biovar 3	B.suis biovar 3	Swine	Guangxi,China	1963	2	3	4	11	4	19	9	3	1	5	2
CN-503	83		B.suis biovar 3	B.suis biovar 3	Swine	Guangxi,China	1963	2	3	4	11	4	19	9	3	1	5	2
CN-504	83		B.suis biovar 3	B.suis biovar 3		Hainan,China	2013	2	3	4	11	4	19	9	3	1	5	2
CN-505	83		B.suis biovar 3	B.suis biovar 3	Human	Hainan,China	2009	2	3	4	11	4	19	9	3	1	5	2
CN-506	83		B.suis biovar 3	B.suis biovar 3	Human	Hainan,China	2010	2	3	4	11	4	19	9	3	1	5	2
CN-507	83		B.suis biovar 3	B.suis biovar 3	Swine	Heilongjiang,China	1978	2	3	4	11	4	19	9	3	1	5	2
CN-508	83		B.suis biovar 3	B.suis biovar 3	――	Ningxia,China	1979	2	3	4	11	4	19	9	3	1	5	2
CN-509	84	S3(S2,9)	B.suis biovar 3	B.suis biovar 3	Swine	Guangdong,China	1979	2	2	4	11	4	19	9	3	1	5	2
CN-510	84		B.suis biovar 3	B.suis biovar 3	Swine	Guangdong,China	1987	2	2	4	11	4	19	9	3	1	5	2
CN-511	84		B.suis biovar 3	B.suis biovar 3	Swine	Guangxi,China	1973	2	2	4	11	4	19	9	3	1	5	2
CN-512	84		B.suis biovar 3	B.suis biovar 3	Swine	Guangxi,China	1973	2	2	4	11	4	19	9	3	1	5	2
CN-513	84		B.suis biovar 3	B.suis biovar 3	Swine	Guangxi,China	1973	2	2	4	11	4	19	9	3	1	5	2
CN-514	84		B.suis biovar 3	B.suis biovar 3	Swine	Guangxi,China	1986	2	2	4	11	4	19	9	3	1	5	2
CN-515	84		B.suis biovar 3	B.suis biovar 3	Swine	Guangxi,China	1986	2	2	4	11	4	19	9	3	1	5	2
CN-516	84		B.suis biovar 3	B.suis biovar 3	Swine	Guangxi,China	1986	2	2	4	11	4	19	9	3	1	5	2
CN-517	84		B.suis biovar 3	B.suis biovar 3	Swine	Guangxi,China	1986	2	2	4	11	4	19	9	3	1	5	2
CN-518	85	S3(S3,3)	B.suis biovar 3	B.suis biovar 3	Swine	Guangxi,China	1964	2	4	4	11	4	19	9	3	1	5	2
CN-519	85		B.suis biovar 3	B.suis biovar 3	Swine	Guangxi,China	1964	2	4	4	11	4	19	9	3	1	5	2
CN-520	85		B.suis biovar 3	B.suis biovar 3	Swine	Guangxi,China	1964	2	4	4	11	4	19	9	3	1	5	2
CN-521	86	S3(S4,1)	B.suis biovar 3	B.suis biovar 3	Human	Guangdong,China	2013	2	3	4	11	4	11	9	3	1	5	2
CN-522	87	S3(S5,1)	B.suis biovar 3	B.suis biovar 3	――	Sichuan,China	1964	2	4	4	11	4	19	9	3	2	5	2
CN-523	88	S3(S6,1)	B.suis biovar 3	B.suis biovar 3	Human	Hainan,China	2013	2	2	4	10	4	19	8	3	1	5	2
CN-524	89	S1(S7,14)	B.suis biovar 1	B.suis biovar 1	Human	Anhui,China	1958	2	3	6	10	4	19	9	4	1	5	2
CN-525	89		B.suis biovar 1	B.suis biovar 1	Human	Inner Mongolia,China	1957	2	3	6	10	4	19	9	4	1	5	2
CN-526	89		B.suis biovar 1	B.suis biovar 1	Human	Inner Mongolia,China	1978	2	3	6	10	4	19	9	4	1	5	2
CN-527	89		B.suis biovar 1	B.suis biovar 1	Goat	Ningxia,China	1979	2	3	6	10	4	19	9	4	1	5	2
CN-528	89		B.suis biovar 1	B.suis biovar 1	Human	Ningxia,China	1962	2	3	6	10	4	19	9	4	1	5	2
CN-529	89		B.suis biovar 1	B.suis biovar 1	Human	Ningxia,China	1973	2	3	6	10	4	19	9	4	1	5	2
CN-530	89		B.suis biovar 1	B.suis biovar 1	Human	Ningxia,China	1973	2	3	6	10	4	19	9	4	1	5	2
CN-531	89		B.suis biovar 1	B.suis biovar 1	Human	Ningxia,China	1973	2	3	6	10	4	19	9	4	1	5	2
CN-532	89		B.suis biovar 1	B.suis biovar 1	Human	Ningxia,China	1973	2	3	6	10	4	19	9	4	1	5	2
CN-533	89		B.suis biovar 1	B.suis biovar 1	Human	Ningxia,China	1979	2	3	6	10	4	19	9	4	1	5	2
CN-534	89		B.suis biovar 1	B.suis biovar 1	Human	Ningxia,China	1979	2	3	6	10	4	19	9	4	1	5	2
CN-535	89		B.suis biovar 1	B.suis biovar 1	Human	Ningxia,China	1979	2	3	6	10	4	19	9	4	1	5	2
CN-536	89		B.suis biovar 1	B.suis biovar 1	――	China	1959	2	3	6	10	4	19	9	4	1	5	2
CN-537	89		B.suis biovar 1	B.suis biovar 1	Sheep	Xizang,China	1980	2	3	6	10	4	19	9	4	1	5	2
CN-538	90	S1(S8,6)	B.suis biovar 1	B.suis biovar 1	Cattle	Inner Mongolia,China	2008	2	3	6	11	4	19	9	4	1	5	2
CN-539	90		B.suis biovar 1	B.suis biovar 1	Cattle	Inner Mongolia,China	2008	2	3	6	11	4	19	9	4	1	5	2
CN-540	90		B.suis biovar 1	B.suis biovar 1	Cattle	Inner Mongolia,China	2008	2	3	6	11	4	19	9	4	1	5	2
CN-541	90		B.suis biovar 1	B.suis biovar 1	Cattle	Inner Mongolia,China	2008	2	3	6	11	4	19	9	4	1	5	2
CN-542	90		B.suis biovar 1	B.suis biovar 1	Cattle	Inner Mongolia,China	2008	2	3	6	11	4	19	9	4	1	5	2
CN-543	90		B.suis biovar 1	B.suis biovar 1	Cattle	Inner Mongolia,China	2008	2	3	6	11	4	19	9	4	1	5	2
CN-544	91	S1(S9,2)	B.suis biovar 1	B.suis biovar 1	unknown	China	1987	2	3	6	10	4	38	9	4	1	5	2
CN-545	91		B.suis biovar 1	B.suis biovar 1	Sheep	Inner Mongolia,China	1980	2	3	6	10	4	38	9	4	1	5	2
CN-546	92	S1(S10,1)	B.suis biovar 1	B.suis biovar 1	Deer	Jilin,China	1985	2	3	6	10	4	19	8	4	1	5	1
CN-547	93	S1(S11,1)	B.suis biovar 1	B.suis biovar 1	Suis	Hunan,China	1986	2	3	6	10	4	19	9	4	1	5	1
CN-548	94	S1(S12,1)	B.suis biovar 1	B.suis biovar 1	Human	Beijing-Nongda,China	2013	2	3	6	9	5	19	9	4	1	5	2
CN-549	95	S1(S13,1)	B.suis biovar 1	B.suis biovar 1	Human	Beijing-Nongda,China	2013	2	3	6	8	5	19	9	4	1	5	2
CN-550	96	S1(S14,1)	B.suis biovar 1	B.suis biovar 1	Human	Beijing-Nongda,China	2013	2	3	6	9	5	19	9	4	2	5	2
CN-551	97	S1(S15,1)	B.suis biovar 1	B.suis biovar 1	Human	Gansu,China	2013	2	3	6	10	7	22	9	4	2	5	2
CN-552	98	S2(S16,1)	B.suis biovar 2	B.suis biovar 2		Beijing-Nongda,China	2013	2	4	8	14	6	22	9	6	1	5	2
CN-553	99	S2(S17,1)	B.suis biovar 2	B.suis biovar 2	Human	Gansu,China	2013	2	4	8	14	7	25	9	6	2	5	2
CN-554	100	Ca(Ca1,4)	B.canis	B.canis	Dog	Hubei,China	1988	2	3	9	11	7	20	9	3	1	5	2
CN-555	100		B.canis	B.canis	Dog	Jiangsu,China	1986	2	3	9	11	7	20	9	3	1	5	2
CN-556	100		B.canis	B.canis	Dog	Jiangxi,China	1988	2	3	9	11	7	20	9	3	1	5	2
CN-557	100		B.canis	B.canis	Dog	Shanghai,China	1983	2	3	9	11	7	20	9	3	1	5	2
CN-558	101	Ca(Ca2,15)	B.canis	B.canis	Dog	Anhui,China	1987	2	3	9	11	6	20	9	3	1	5	2
CN-559	101		B.canis	B.canis	Dog	Beijing,China	2011	2	3	9	11	6	20	9	3	1	5	2
CN-560	101		B.canis	B.canis	Dog	Beijing,China	2011	2	3	9	11	6	20	9	3	1	5	2
CN-561	101		B.canis	B.canis	Dog	Beijing,China	2011	2	3	9	11	6	20	9	3	1	5	2
CN-562	101		B.canis	B.canis	Dog	Beijing,China	2011	2	3	9	11	6	20	9	3	1	5	2
CN-563	101		B.canis	B.canis	Dog	Beijing,China	2011	2	3	9	11	6	20	9	3	1	5	2
CN-564	101		B.canis	B.canis	Dog	Beijing,China	2011	2	3	9	11	6	20	9	3	1	5	2
CN-565	101		B.canis	B.canis	Dog	Beijing,China	2011	2	3	9	11	6	20	9	3	1	5	2
CN-566	101		B.canis	B.canis	Dog	Henan,China	1987	2	3	9	11	6	20	9	3	1	5	2
CN-567	101		B.canis	B.canis	Dog	Inner Mongolia,China	1988	2	3	9	11	6	20	9	3	1	5	2
CN-568	101		B.canis	B.canis	Dog	Jiangsu,China	2006	2	3	9	11	6	20	9	3	1	5	2
CN-569	101		B.canis	B.canis	Dog	Jiangxi,China	1987	2	3	9	11	6	20	9	3	1	5	2
CN-570	101		B.canis	B.canis	Dog	Shandong,China	1987	2	3	9	11	6	20	9	3	1	5	2
CN-571	101		B.canis	B.canis	Dog	Zhejiang,China	1986	2	3	9	11	6	20	9	3	1	5	2
CN-572	101		B.canis	B.canis	Human	Zhejiang,China	2011	2	3	9	11	6	20	9	3	1	5	2
CN-573	102	Ca(Ca3,23)	B.canis	B.canis	Dog	Beijing-Nongda,China		2	3	9	11	5	20	9	3	1	5	2
CN-574	102		B.canis	B.canis	Dog	Beijing-Nongda,China		2	3	9	11	5	20	9	3	1	5	2
CN-575	102		B.canis	B.canis	Dog	Beijing-Nongda,China		2	3	9	11	5	20	9	3	1	5	2
CN-576	102		B.canis	B.canis	Dog	Beijing-Nongda,China		2	3	9	11	5	20	9	3	1	5	2
CN-577	102		B.canis	B.canis	Dog	Beijing-Nongda,China		2	3	9	11	5	20	9	3	1	5	2
CN-578	102		B.canis	B.canis	Dog	Beijing-Nongda,China		2	3	9	11	5	20	9	3	1	5	2
CN-579	102		B.canis	B.canis	Dog	Beijing-Nongda,China		2	3	9	11	5	20	9	3	1	5	2
CN-580	102		B.canis	B.canis	Dog	Beijing-Nongda,China		2	3	9	11	5	20	9	3	1	5	2
CN-581	102		B.canis	B.canis	Dog	Beijing-Nongda,China		2	3	9	11	5	20	9	3	1	5	2
CN-582	102		B.canis	B.canis	Dog	Beijing-Nongda,China		2	3	9	11	5	20	9	3	1	5	2
CN-583	102		B.canis	B.canis	Dog	Beijing-Nongda,China		2	3	9	11	5	20	9	3	1	5	2
CN-584	102		B.canis	B.canis	Dog	Beijing-Nongda,China		2	3	9	11	5	20	9	3	1	5	2
CN-585	102		B.canis	B.canis	Dog	Beijing-Nongda,China		2	3	9	11	5	20	9	3	1	5	2
CN-586	102		B.canis	B.canis	Dog	Beijing-Nongda,China		2	3	9	11	5	20	9	3	1	5	2
CN-587	102		B.canis	B.canis	Dog	Beijing-Nongda,China		2	3	9	11	5	20	9	3	1	5	2
CN-588	102		B.canis	B.canis	Dog	Beijing-Nongda,China		2	3	9	11	5	20	9	3	1	5	2
CN-589	102		B.canis	B.canis	Dog	Beijing-Nongda,China		2	3	9	11	5	20	9	3	1	5	2
CN-590	102		B.canis	B.canis	Dog	Beijing-Nongda,China		2	3	9	11	5	20	9	3	1	5	2
CN-591	102		B.canis	B.canis	Dog	Guangxi,China	1986	2	3	9	11	5	20	9	3	1	5	2
CN-592	102		B.canis	B.canis	Dog	Hebei,China	1989	2	3	9	11	5	20	9	3	1	5	2
CN-593	102		B.canis	B.canis	Dog	Inner Mongolia,China	2010	2	3	9	11	5	20	9	3	1	5	2
CN-594	102		B.canis	B.canis	Dog	Liaoning,China	1988	2	3	9	11	5	20	9	3	1	5	2
CN-595	102		B.canis	B.canis	Dog	Xinjiang,China	1986	2	3	9	11	5	20	9	3	1	5	2
CN-596	103	Ca(Ca4,2)	B.canis	B.canis	Dog	Guangxi,China	1986	2	3	9	11	5	20	9	3	1	5	1
CN-597	103		B.canis	B.canis	Dog	Guangxi,China	1987	2	3	9	11	5	20	9	3	1	5	1
CN-598	104	Ca(Ca5,3)	B.canis	B.canis	Dog	Beijing,China	2011	2	3	8	11	5	20	9	3	1	5	2
CN-599	104		B.canis	B.canis	Dog	Beijing,China	2011	2	3	8	11	5	20	9	3	1	5	2
CN-600	104		B.canis	B.canis	Dog	Beijing,China	2011	2	3	8	11	5	20	9	3	1	5	2
Note: The column CN-MLVA11 was cumulative count of strains was merged at same MLVA11 genotype level. Such as Ca (Ca5,3): “Ca” : Brucella canis, “Ca5”: Brucella canis MLVA11 genotype was 5, “3” : there was 3 strains with Ca5 geotype; M3 (M1,2): “M3” : Brucella melitensis biotype 3; “M1” : Brucella melitensis MLVA11 genotype 1; “ 2”: threre was 2 strains with M1 genotype. And these data were follow…
